# Supplementary material for: Aberrant hypomethylation at imprinted differentially methylated regions is involved in biparental placental mesenchymal dysplasia
Source: Clin Epigenetics. 2022 May 17;14:64. doi: 10.1186/s13148-022-01280-0 (PMC9115938; doi:10.1186/s13148-022-01280-0)
Supplement: Supplementary file 1 — Additional file 1. Supplementary Table S1. [file 13148_2022_1280_MOESM1_ESM.xlsx]

## Sheet: Sheet1
Supplementary Table S1. Results of methylation analysis of all DMRs in this study
		Placenta-specific DMRs															Ubiquitous DMRs
	DMR	GPR1_AS	MCCC1	PDE4D	AIM1	AGBL3	ZFAT	DCAF10	GLIS3	FAM196A	N4BP2L1	RGMA	FAM20A	ZNF396	DNMT1	MIR512	PPIEL	ARHI-CG1	ARHI-CG2	ARHI-CG3	ZDBF2	NAP1L5	FAM50B	PLAGL1	GRB10	PEG10	PEG1	HTR5A	TRAPPC9	INPP5F-v2	H19 promoter	ICR1	IGF2-DMR2	IGF2-DMR0	ICR2	RB1	MEG3	MEG8	SNRPN	IGF1R	ZNF597(3')	ZNF597(TSS)	ZNF331(pro)	ZNF331(int)	PEG3	NNAT	L3MBTL	NESP55	NESPAS-GNASXL
	Locus	2q33.3	3q27.1	5q11.2-q12.1	6q21	7q33	8q24.22	9p13.2	9p24.2	10q26.2	13q13.1	15q26.1	17q24.2	18q12.2	19p13.2	19q13.42	1p34.3	1p31.3	1p31.3	1p31.3	2q33.3	4q22.1	6p25.2	6q24.2	7p12.1	7q21.3	7q32.2	7q36.2	8q24.3	10q26.11	11p15.5	11p15.5	11p15.5	11p15.5	11p15.5	13q14.2	14q32.2	14q32.2	15q11.2	15q26.3	16p13.3	16p13.3	19q13.42	19q13.42	19q13.4	20q11.23	20q13.12	20q13.3	20q13.32
	Methylated allele	M	M	M	M	M	M	M	M	M	M	M	M	M	M	M	M	M	M	M	P	M	M	M	M	M	M	M	M	M	P	P	P	P	M	M	P	M	M	M	M	M	M	M	M	M	M	P	M
	Methylation establishment	G	G	G	G	G	G	G	G	G	G	G	G	G	G	G	G	G	S	G	S	G	S	G	G	G	G	probably G	G	G	S	G	S	S	G	G	S	S	G	G	G	S	G	G	G	G	G	S	G
Tissue type	Number of CpG sites analyzed	3	6	5	6	5	4	8	4	6	5	6	4	8	5	4	5	4	3	5	3	4	3	7	6	5	6	6	4	6	4	4	5	3	6	6	7	7	7	6	5	5	5	5	5	4	5	7	5
Normal placenta	1	41.1	38.29	35.62	32.45	41.81	67.91	46.05	47.25	40.93	27.29	45.15	35.43	36.87	45.59	54.32	53.17	62.65	47.33	42.78	57.01	41.31	49.66	34.29	45.16	50.43	51.28	63.89	49.73	55.25	41.92	47.14	32.77	49.33	50.1	51.65	51.07	29.82	41.3	33.67	45.77	37.61	77.13	41.73	43.69	76.15	44.14	56.12	59.09
Normal placenta	3-1	56.91	37.68	28.83	25.14	44.57	62.61	46.69	43.03	35.01	26.52	40.76	36.81	26.86	43.26	61.21	50.2	47.23	51.91	48.28	63.57	44.14	58.17	28.03	45.98	47.78	50.89	63.66	51.36	42.61	45.28	46.24	33.15	51.12	45.9	47.88	58.52	32.8	40.02	38.15	48.45	33.81	74.2	42.38	47.09	79.84	40.69	46.77	53.56
Normal placenta	5	54.53	36.96	35.44	32.73	43.66	76.22	51.26	58.47	40.3	30.34	41.19	37.91	34.8	44.34	53.7	51.93	50.59	34.76	46.64	60.27	39.33	45.15	37.67	44.33	48.14	52.46	63.13	48.53	53.01	37.44	46.02	34.01	49.46	50.15	52.45	60.15	32.99	39.84	31.1	48.7	33.86	78.3	41.24	45.03	75.48	42.35	44.69	61.59
Normal placenta	6	44.71	35.27	35.5	33.23	44.23	60.32	53.43	56.4	40.13	32.38	45.97	40.18	35.49	46.86	53.01	53.2	50.11	43.09	44.64	55.22	40.93	38.25	38.15	43.38	46.71	49.79	69.58	57.67	54.75	44.02	47.83	29.76	50.39	51.66	52.21	61.37	38.94	41.43	43.51	46.67	41.65	75.96	38.29	41.96	81.43	45.71	60.55	62.2
Normal placenta	7	44.77	34.94	36.19	30.3	44.81	57.39	53.23	49.72	37.36	27.82	44.36	40.19	37.05	46.57	53.27	49.59	55.12	47.45	45.97	58.27	41.49	56.01	35.92	42.59	45.84	52.25	59.49	46.37	52.41	37.93	44.82	28.64	50.34	48.56	49.04	58.46	32.17	6.47	36.51	47.42	35.9	80.25	39.79	39.91	85.11	41.37	43.62	62.68
Normal placenta	8	52.57	35.86	32.33	33.57	45.45	60.92	52.25	49.65	41.27	30.04	47.01	40.86	31.6	55.06	51.37	44.55	54.22	41.71	45.23	64.6	41.05	39.75	38.41	43.18	46.54	51.98	53.12	49.38	52.3	44.25	45.54	39.02	49.97	48.82	61.88	59.63	33.56	40.89	37.67	46.25	29.09	77.12	39.09	44.44	79.77	43.75	49.82	61.8
Normal placenta	11	49.76	35.15	37.4	32.31	42.83	66.15	52.89	51.07	36.67	29.34	43.61	39.87	39.94	45.07	52.66	50.69	61.56	40.62	45.91	64.24	41.55	43.8	37.71	45.6	44.53	52.06	63.7	53.3	56.14	53.9	45.08	34.84	49.78	49.87	50.01	55.79	36.46	38.72	45.03	49.85	40.21	62.19	37.29	42.25	81.02	41.45	59.82	55.19
Normal placenta	12	N/A	35.9	34.44	33.23	33.12	64.48	52.66	45.69	34.72	30.81	42.31	37.03	30.83	45.51	53.08	53.35	53.15	47.15	47.87	68.42	45.74	40.21	48.2	45.04	48.47	53.48	61.83	47.03	51.07	43.42	45.58	35.44	52.24	50.56	54.51	54.67	33.79	43.43	26.72	45.46	38.08	79.33	40.42	45.48	75.75	48.04	55.36	64.89
Normal placenta	14	50.34	35.97	30.79	33.23	42.59	58.14	53.02	45.92	37.27	26.35	42.41	38.76	16.87	45.14	50.15	48.23	59.28	48.54	42.87	73.22	37.75	43.22	41.08	45.6	45.13	52.47	63.47	58.67	60.12	46.63	45.32	33.29	50.4	46.69	64.51	60.58	32.57	40.66	36	46.18	34.04	74.51	43.37	43.36	81.23	43.02	58.42	62.94
Normal placenta	17	39.44	32.26	36.94	33.23	34.47	56.39	48.75	48.05	37.37	28.34	45.1	35.56	33.15	52.83	52.53	52.71	46.93	38.1	42.54	56.87	38.93	42.12	42.55	46.38	44.46	50.97	63.07	46.46	52.89	45.08	43.98	27.98	50.6	49.12	50.42	54.64	25.7	44.81	32.35	48.55	34.93	83.37	41.61	40.58	85.84	43.51	46.68	63.23
Normal placenta	19	54.27	36.78	38.34	33.93	44.74	78.88	46.41	47.85	42.99	33.05	45.58	41.17	40.81	49.94	60.15	52.03	42.7	47.06	44.17	68	45.21	49.82	25.3	46	44.16	52.41	53.51	48.43	41.75	41.51	45.18	33.63	46.9	45.17	45.38	59.18	31.12	42.06	35.16	46.97	35.97	87.58	35	46.63	77.9	42.58	49.18	58.9
Normal placenta	20	56.57	36.12	37.04	31.82	45.22	62.35	51.87	51.49	39.92	34.33	49.98	38.99	41.48	48.53	61.17	49.51	56.24	49.23	49.29	68.66	43.73	49.92	27.2	45.34	46.26	52.94	59.6	52.8	42.27	37.72	46.98	38.06	48.67	46.06	56.75	65.4	35.41	45.04	37.61	48.56	39.27	80.08	39.67	53.53	78.36	41.77	57.09	57.7
Normal placenta	23	55.67	35.24	34.83	31.12	43.58	70.54	47.13	48.46	37.36	34.81	49.71	38.1	34.14	48.98	61.82	48.57	60.72	51.6	49.04	69.05	45.75	49.49	23.23	46.28	46.54	53.67	62.82	50.5	42.66	39.94	47.06	27.56	47.69	45.98	55.71	55.35	40.4	41.01	40.57	48.53	37.97	82.9	42.65	48.35	78.61	40.12	45.32	65.22
Normal placenta	28	56.33	32.69	33.37	30.03	43.4	62.11	50.88	49.87	38.44	27.02	43.95	40	32.21	46.9	62.66	43.69	56.5	50.52	50.95	58.58	45.89	54	26.15	47.26	46.95	52.49	59.33	53.71	43.56	43.23	46.34	30.01	48.65	46.7	49.36	59.9	41.9	41.89	34.07	48.69	39.66	81.4	41.97	46.02	84.09	41.58	56.17	62.83
Normal placenta	40	58.82	32.89	35.27	25.32	32.83	59.53	44.82	43.69	41.5	29.16	41.4	34.59	33.91	43.49	62.47	39.82	51.84	47.69	50.17	67.93	43.95	49.82	34.62	43.87	46.08	53.34	57.04	51.5	42.72	44.14	47.76	28.02	49.93	45.37	53.63	59.97	31.73	50.64	37.55	47.43	41.93	83.68	42.25	47.31	81.19	41.25	65.49	61.66
Normal placenta	41	54.68	34.84	31.36	31.45	41.65	65.92	48.11	45.44	36.86	24.05	42.77	37.71	34.64	46.19	63.31	47.09	49.79	51	48.36	62.4	43.04	52.5	27.26	43.14	45.79	51.57	67.19	49.5	38.75	44.14	44.12	36.36	52.77	46.07	69.34	58.11	37.51	37.9	38.29	44.22	32.62	79.43	37.73	44.47	79.8	42.85	52.58	55.18
Normal placenta	54	46.92	36.92	35.56	33.23	37.02	61.86	53.82	45.56	38.58	28.04	39.35	32.95	30.83	46.84	55.19	47.05	66.52	43.9	32.89	67.43	39.35	39.48	38.7	45.27	46.31	52.15	64.01	49.88	54.53	45.36	46.29	29.59	50.69	49.52	50.51	59.32	41.46	39.37	35.95	49.24	42.59	79.7	42.67	42.03	80.55	43.05	67.41	62.12
Normal placenta	55	50.47	36.03	27.83	33.23	45.64	61.46	51.48	49.8	40.45	30.92	43.16	39.28	32.36	52.87	56.23	44.35	69.59	46.16	44.48	63.72	43.83	42.7	35.75	45.12	47.07	51.75	63.8	47.53	50.79	45.53	47.45	23.84	48.75	49.55	49.57	67.2	26.25	41.83	30.03	52.52	36.79	72.12	44.01	44.33	81.06	47.3	44.79	59.22
Normal placenta	57	41.67	34.06	29.9	33.23	31.22	64.17	48.75	46.41	35.07	24.34	43.96	31.88	24.67	47.66	51.73	37.81	57.24	43.06	43.31	61.79	39.38	40.46	39.61	42.96	44.01	50.28	62.02	58.31	56.22	38.78	46.93	32.01	52.05	48.71	59.04	56.15	46.04	43.5	36.05	46.6	35.13	69.99	40.67	48.14	65.11	45.13	63.91	58.79
Normal placenta	59	65.51	35.41	35.68	24.95	43.01	66.07	46.4	42.19	36.94	28.27	42.63	39.56	30.89	48.58	61.58	47.22	56.01	47.33	49.77	60.9	45.32	56.73	24.17	43.66	45.56	43	68.14	57.12	44.8	42.12	45.79	24.92	52.46	47.75	53.74	55.15	33.21	38.17	35.23	46.24	37.38	78.63	43.04	45.77	73.85	43.68	58.85	57.98
	Mean	51.3179	35.463	34.133	31.3865	41.2925	64.171	49.995	48.3005	38.457	29.161	44.018	37.8415	32.97	47.5105	56.5805	48.238	55.3995	45.9105	45.758	63.5075	42.3835	47.063	34.2	44.807	46.338	51.5615	62.12	51.389	49.43	43.117	46.0725	31.645	50.1095	48.1155	53.8795	58.5305	34.6915	39.949	36.061	47.615	36.9245	77.8935	40.7435	45.0185	79.107	43.167	54.132	60.3385
	Standard deviation	6.83567	1.58531	2.98672	2.89599	4.716	5.80055	2.97907	4.07126	2.36778	2.98216	2.74216	2.61578	5.67005	3.17645	4.58744	4.4086	6.75172	4.57124	4.03295	4.9245	2.60427	6.33414	6.98116	1.33186	1.57934	2.25533	4.2197	3.96022	6.31459	3.80076	1.13255	4.14964	1.55796	1.97408	5.95374	3.72784	5.1696	8.3884	4.26868	1.85143	3.42487	5.55263	2.33432	3.11685	4.53314	2.09894	7.44561	3.26317
	-2SD	37.6466	32.2924	28.1596	25.5945	31.8605	52.5699	44.0369	40.158	33.7214	23.1967	38.5337	32.6099	21.6299	41.1576	47.4056	39.4208	41.8961	36.768	37.6921	53.6585	37.175	34.3947	20.2377	42.1433	43.1793	47.0508	53.6806	43.4686	36.8008	35.5155	43.8074	23.3457	46.9936	44.1673	41.972	51.0748	24.3523	23.1722	27.5236	43.9121	30.0748	66.7882	36.0749	38.7848	70.0407	38.9691	39.2408	53.8122
	+2SD	64.9892	38.6336	40.1064	37.1785	50.7245	75.7721	55.9531	56.443	43.1926	35.1253	49.5023	43.0731	44.3101	53.8634	65.7554	57.0552	68.9029	55.053	53.8239	73.3565	47.592	59.7313	48.1623	47.4707	49.4967	56.0722	70.5594	59.3094	62.0592	50.7185	48.3376	39.9443	53.2254	52.0637	65.787	65.9862	45.0307	56.7258	44.5984	51.3179	43.7742	88.9988	45.4121	51.2522	88.1733	47.3649	69.0232	66.8648
Biparental-normal	PMD-008	62.36	32.9	30.54	29.48	32.12	58.56	55.17	42.25	39.15	30.75	49.91	36.12	26.41	48.21	62.3	39.64	58.27	42.84	42.45	60.76	37.72	45.57	38.54	41.98	45.74	52.09	65.83	47.4	48.04	47.53	48.44	26.27	48.81	49.41	54.56	59.97	23.38	45.62	31.49	48.37	40.24	76.21	39.04	42.59	81.55	44.38	47.23	63.14
Biparental-normal	PMD-010	49.62	32.95	33.67	31.2	41.1	60.87	49.29	43.85	38.48	34.78	42.35	34.42	30.4	43.52	54.02	50.04	60.43	39.6	41.64	55.31	38.67	50.93	38.52	43.47	45.3	51.41	67.92	59.43	49.04	43.06	44.89	28.07	53.05	48.58	75.52	60.99	30	36.27	39.9	49.73	32.36	78.78	46.84	40.75	79.27	42.71	50.55	53.58
Biparental-normal	PMD-012	59.44	32.86	24.25	27.37	36.13	64.59	52.51	43.1	35.58	22.31	41.44	39.15	29.13	45.5	56.07	47.67	51	39.84	42.2	64.09	43.26	48.17	38.77	44.63	51.07	52.68	64.11	52.63	48.04	45.48	43.92	28.89	49.39	51.75	48.1	58.81	24.43	42.6	30.71	49.92	27.08	76.71	41.13	42.99	72.37	42.55	63.64	54.71
Biparental-normal	PMD-020	51.56	22.12	1.07	16.365	22.095	74.025	33.57	27.53	32.06	20.13	1.97	23.93	5.495	7.485	52.785	30.355	45.61	52.435	41.65	71.46	26.675	6.27	32.89	20.755	45.445	51.025	63.335	46.22	49.905	44.5	47.87	29.71	55.115	35.065	61.945	55.79	40.065	39.05	26.01	46.42	33.8	72.24	42.36	41.895	74.79	45.905	62.48	45.73
Biparental-normal	PMD-022	53.68	32.88	34.5	28.34	33.13	95.71	56.93	42.28	39.81	35.72	46.81	38.05	37.54	46.96	55.65	49.49	60.66	54.82	44.56	53.65	32.25	48.26	43.41	44.74	46.05	50.78	58.11	49.16	46.85	43.28	48.98	29.58	53.24	48.65	55.54	62.48	7.52	38.83	33.56	47.15	33.08	67.8	40.21	42.53	71.4	43.13	49.39	58.55
Biparental-normal	PMD-023	47.725	31.87	30.46	28.045	35.36	60.625	51.035	39.455	39.195	31.95	45.995	36.395	30.88	43.81	57.995	46.13	58.8	41.535	41.15	53.685	38.1	52.35	36.025	41.985	44.125	52.41	66.125	47.51	50.96	44.08	47.685	21.5	48.635	45.57	50.84	63.575	17.47	39.095	29.43	45.815	33.305	83.07	44.505	40.14	81.905	43.025	52.245	59.79
Biparental-normal	PMD-028	46.57	29.75	26.76	31.02	33.15	62.2	48.24	36.77	38.97	27.61	41.73	38.86	26.91	33.71	52.07	48.7	51.41	39.47	46.47	54.92	35.01	68.56	36	42.96	41.88	46.83	53.03	43.41	43.2	46.65	47.37	31.78	54.65	46.89	46.95	67.36	7.23	37.69	33.93	44.88	31.83	79.01	39.49	40.73	80.14	40.96	52.11	58.23
Biparental-normal	PMD-029	53.35	34.99	41.89	33.88	40.28	62.7	60.6	46.59	44.37	39.18	48.37	44.68	37.34	49.82	57.26	45.99	59.4	42.96	42.91	54.53	40.97	46.51	33.71	42.98	48.08	53.46	58.01	50.37	47.39	40.69	44.78	32.05	47.81	53.43	54.04	57.13	33.37	37.54	29.68	51.39	35.76	85.12	43.32	41.18	82.98	44.94	50.38	59.35
Biparental-normal	PMD-033	53.33	35.25	31.45	24.8	32.46	68.51	53.01	37.91	36.57	24.49	42.47	36.01	29.57	47.26	59.02	30.86	60.18	35.25	43.35	61.8	37.44	49.91	27.39	42.82	44.26	51.92	65.32	54.25	49.85	42.68	46.77	31.59	48	51.01	54.76	59.17	26.24	39.52	29.12	47.97	38.22	77.68	40.59	42.54	79.17	41.84	64.84	58.96
Biparental-normal	PMD-034	57.57	32.88	32.52	27.72	24.59	59.44	57.53	41.66	39.03	29.5	45.99	38.53	20.97	42.76	56.35	52.85	49.35	39.19	22.96	63.16	35.58	47.13	31.25	42.65	44.38	40.31	59.33	45.37	44.55	30.87	44.48	25.83	40.73	51.33	52.54	56.84	41.55	37.72	27.45	48.61	30.56	82.07	43.11	42.46	77.71	43.74	73.2	55.04
Biparental-normal	PMD-035	55	35.51	25.46	32.13	33.91	61.77	38.88	17.64	38.74	28.48	16.45	39.22	37.17	44.26	57.69	44.49	56.94	43.82	41.17	57.58	37.57	41.98	37.61	49.64	44.56	47.58	55.79	52.38	47.65	41.99	45.95	33.73	48.34	46.35	59.96	67.56	42.52	40.78	17.78	51.48	38.86	77.38	39.23	42.5	75.34	44.24	65.48	59.97
Biparental-PMD	PMD-001	53.895	32.07	30.68	22.525	33.425	61.745	51.895	41.26	35.835	31.605	49.82	41.77	32.29	41.535	54.985	51.315	53.815	39.49	41.46	57.63	36.895	44.815	35.35	41.69	44.71	48.93	55.565	48.06	46.21	44.685	46.045	25.095	50.92	48.465	56.355	59.55	35.555	51.07	30.435	45.655	28.26	74.215	36.885	42.125	77.05	41.645	47.74	47.975
Biparental-PMD	PMD-002	61.515	24.04	26.015	17.55	25.055	67.53	46.225	29.145	29.95	22.52	35.22	29.75	23.41	35.59	61.885	46.575	44.065	41.96	44.215	50.405	35.2	42.09	37.165	39.525	41.955	46.405	64.03	43.045	48.265	47.48	47.45	38.06	48.075	39.805	49.925	58.76	19.57	42.465	40.445	42.225	34.785	69.795	40.625	41.18	77.515	39.78	65.175	49.38
Biparental-PMD	PMD-020	50.135	30.565	21.76	12.085	15.63	56.745	13.645	21.86	24.205	17.335	2.36	35.45	3.65	22.655	55.07	17.05	53.845	36.29	39.91	63.86	15.075	37.23	30.44	17.505	43.68	53.76	64.875	55.66	57.43	41.33	45.1	31.87	49.38	3.535	48.045	64.395	15.535	40.68	18.47	38.28	54.785	73.63	43.88	40.645	81.55	29.775	62.18	60.195
Biparental-PMD	PMD-024	62.04	26.21	21.23	19.605	26.51	71.635	46.38	32.43	30.915	21.55	38.415	28.525	17.13	32.255	62.6	49.315	48.665	39.155	43.615	49.785	36.32	47.02	25.53	40.335	44.565	51.855	59.255	47.825	46.99	47.15	49.205	36.005	51.945	48.295	58.065	54	20.94	36.03	37.745	47.04	33.29	72.48	40.845	41.285	79.05	44.3	46.785	52.14
Biparental-PMD	PMD-030	53.83	31.85	36.07	21.79	33.46	65.96	47.73	37.55	34.53	26.81	14.8	39.97	27.7	41.19	57.64	27.3	62.31	43.63	39.89	62.38	37.27	46.3	33.37	39.51	47.08	49.06	71.8	46.16	45.5	22.75	36.35	29.41	49.81	48.39	64.56	67.7	31.31	41.18	21.79	47.57	25.9	76.49	43.05	43.24	79.38	40.08	46.36	42.1
Biparental-PMD	PMD-034	53.55	31.57	29.17	21.18	35.39	64.59	48.17	40.51	36.75	30.2	36.64	35.94	19.02	42.33	55.19	38.85	47.43	39.08	39.09	53.38	32.55	43.28	28.52	40.89	45.83	48.57	63.97	48.57	47.87	47.62	46.36	31.41	49.68	47.6	70.74	58.92	22.3	36.81	35.34	44	28.59	75.4	38.16	42.19	81.7	39.73	84.31	32.68
Biparental-PMD	PMD-039	56.2417	30.0033	25.243	19.7067	29.627	62.2587	30.585	44.8837	32.9783	20.825	2.08917	29.0625	24.5806	42.07	59.0688	26.953	62.2817	37.2417	40.845	62.6717	36.065	38.7283	35.0971	40.1967	40.219	48.3208	55.1183	42.2788	42.4367	46.72	48.9363	33.496	49.4933	44.39	52.8742	45.3064	26.4693	37.9	29.7883	42.088	41.145	88.384	38.392	38.184	76.47	38.813	39.6907	59.574
Biparental-PMD	bwsh21-022	41.17	33.71	44.57	35.6	33.06	57.08	36.98	44.84	31.12	27.53	49.68	27.82	38.26	63.42	49.31	52.75	55.33	33.97	19.85	59.62	36.4	55.05	20.23	41.69	46.9	53.55	60.14	51.24	46.88	48.63	28.7	60.36	50.02	55.63	55.53	76.32	19.17	59.95	35.65	51.5	59.65	93.72	34.93	35.62	86.22	36.69	79.12	69.37
ABM-PMD	PMD-010	17.2	14.97	2.98	4.99	10.04	26.58	20.24	10.52	19.66	8.1	5.84	7.84	18.75	10.92	19.31	22.08	42.1	21.44	14.26	72.15	10.94	30.05	13.1	13	14.14	18.94	53.32	41.55	30.01	72.91	72.44	58.97	77.6	15.97	52.09	67.37	5.26	18.94	44.31	28.24	71.25	83.24	14.2	11.98	79.82	16.37	78.78	48.83
ABM-PMD	PMD-021	48.59	22.86	1.88	9.48	13.1	93.64	20.72	7.74	2.81	3.17	4.88	15.2	7.28	14.97	36.06	33.92	26.52	14.79	43.85	64.9	24.05	19.23	23.18	19.93	20.65	27.16	38.08	25.42	20.98	65.26	63.17	58.88	73.01	25.85	70.23	65.9	18.59	22.43	13.07	20.97	42.29	44.75	19.31	20.36	82.74	24.65	66.91	16.7
ABM-PMD	PMD-023	42.65	27.87	23.38	19.82	30.36	67.91	48.78	30.21	39.87	27	32.11	27.73	23.02	16.31	48.28	38.87	38.03	24.52	33.13	62.65	28.38	38.55	33.27	32.53	35.3	41.44	61.48	43.74	42.1	58.29	54.58	23.52	51.22	42.24	51.53	66.89	11.77	32.03	26.07	44.87	43.68	70.85	34.01	33.94	80.93	34.39	88.79	47.32
ABM-PMD	PMD-029	54.26	26.47	25.17	19.78	27.2	72.48	49.43	25.03	35.76	23.68	29.58	22.65	16.84	29.06	47.55	48.77	35.55	26.7	39.06	68.28	29.41	29.9	21.01	29.44	30.3	40.43	44.63	31.07	35.15	58.72	57.32	38.69	57.01	35.72	58.04	68.26	2.81	29.22	24.04	30.91	32.8	78.42	29.24	31.1	71.83	36.98	63.36	41.71
ABM-PMD	PMD-033	72.61	12.06	1.76	2.02	2.1	97.19	29.86	1.37	2.27	2.01	1.93	3.39	9.39	6.63	82.44	48.39	37.38	19.73	38.81	40.83	32.97	33.63	33.1	38.57	36.89	42.09	54.17	39.25	34.18	55.24	54.92	59.73	56.02	38.99	52.82	61.9	33.61	31	32.76	39.65	42.54	61.27	35.01	32.6	59.07	31.29	67.24	37.38
ABM-PMD	PMD-035	49.99	22.2	18.33	16.96	26.32	74.26	20.13	26.84	28.76	16.82	34.16	25.28	21.44	28.98	40.49	38.51	34.58	29.03	29.03	68.47	26.63	27.46	27.77	37.76	30.28	33.23	57.94	31.63	34.7	55.39	61.96	46.45	51.75	32.25	61.66	71.5	21.64	29.57	22.57	33.08	38.13	83.5	28.64	30.06	82.17	29.14	57.09	39.65
M, maternal allele; P, paternal allele; G, gametic DMR; S, somatic DMR. Methylation data are indicated as percentages. Pale blue shading indicates hypomethylation (< mean of normal − 2SD); orchid shading indicates hypermethylation (> mean of normal + 2SD).
[truncated: 3 more columns]
