# Supplementary material for: Aberrant hypomethylation at imprinted differentially methylated regions is involved in biparental placental mesenchymal dysplasia
Source: Clin Epigenetics. 2022 May 17;14:64. doi: 10.1186/s13148-022-01280-0 (PMC9115938; doi:10.1186/s13148-022-01280-0)
Supplement: Supplementary file 2 — Additional file 2. Supplementary Table S2. [file 13148_2022_1280_MOESM2_ESM.xlsx]

## Sheet: Sheet1
Supplementary Table S2. Primers used in this study
Analysis	Name of DMR or gene	Primer name	Primer sequence	Location (GRCh37/hg19)	Number of CpG sites analyzed
Placenta-specific DMRs	GPR1-AS	GPR1-AS F	AGGTGGAGGTTTGTAGTG	Chr 2: 207,067,980-207,068,170	3
		GPR1-AS R	Bio-CCCCAATCCTCCCCTAAAA
		GPR1-AS S	GTTATTGTATTTTAGTTTGGG
	MCCC1	MCCC1 F2	Bio-ATGGGGTATAGTTGAATTGAAAAA	Chr 3: 182,816,670-182,816,881	6
		MCCC1 R2	CTAAACCCCCCATCCTCCAAACT
		MCCC1 S	ATCCTCCAAACTCCC
	PDE4D	PDE4D F	GTGGGATTGTTTGTGTTAGGA	Chr 5: 58,335,657-58,335,840	5
		PDE4D R	Bio-ATCTAAACAACCTAAAAAACAATAACTC
		PDE4D S	ATTGTTTGTGTTAGGAGA
	AIM1	AIM1 F	GTGGTTGTGTAGTAGTGTTATGA	Chr 6: 106,959,656-106,959,858	6
		AIM1 R	Bio-ACCTCCTATTCCTAACCAACACCTAATAA
		AIM1 S	GGGAAATTTTTTTAGGTAAGA
	AGBL3	AGBL3 F	AGGTTTTTTTTTTTAGAGTTGGTTGTTAGG	Chr 7: 134,671,188-134,671,305	5
		AGBL3 R	Bio-AAAATCCCCAACCCCAACCACAC
		AGBL3 S	GTGATTTTAGAAGGTTGT
	ZFAT	ZFAT F	GGTAGAGTAGGAGGGATGTT	Chr 8: 135,708,693-135,708,889	4
		ZFAT R	Bio-CCCACCTAAACAAAACTATAACTATATTAA
		ZFAT S	AGGAGGGATGTTGGG
	GLIS3	GLIS3 F	GGGGTTTAGGGAGGGGTAG	Chr 9: 4,299,908-4,300,039	8
		GLIS3 R	Bio-CTTCCTCCCTCCCTCTTC
		GLIS3 S	GGGAGGGGTAGTGGT
	DCAF10	DCAF10 F	GGGAGAAGGAGGTTGTAGTGAGT	Chr 9: 37,800,330-37,800,452	4
		DCAF10 R	Bio-CCACACACAATAAATAACATACCACTCTT
		DCAF10 S	GTTATTGTATTTTAGTTTGGG
	FAM196A	FAM196A F2	Bio-GGGAGGTAGAGGTTGGGTTAGTTT	Chr 10: 128,994,548-128,994,707	6
		FAM196A R2	CCCCCCCCTCCTAACCCTAACT
		FAM196A S2	AAACCCAATAACTATAACTAACTCC
	N4BP2L1	N4BP2L1 F	TGTGATTTTTAGGTTATGTGATGGATAGAG	Chr 13: 33,002,294-33,002,444	5
		N4BP2L1 R	Bio-ACCCTTATTTTCCCAACTATAAATCTCCC
		N4BP2L1 S	GGGAGTTTAGTTTTTTTTTTTTA
	RGMA	RGMA F	GGGAGGGGATTTAGGTTGTT	Chr 15: 93,616,541-93,616,718	6
		RGMA R	Bio-TCCTACCCCCCCTCATACCCT
		RGMA S	GGAAAATTAAGGTTTTAGATTAGAG
	FAM20A	FAM20A F2	GTGGGTAGGGGTTAGTGAGA	Chr 17: 66,596,909-66,597,006	4
		FAM20A R2	Bio-ATACTCCCTACACCTAATCCCCAAATTAA
		FAM20A S2	GGTAGGGGTTAGTGAGAT
	ZNF396	ZNF396 F4	Bio-GGTTTTGGGAGGGTTGGTTTT	Chr 18: 32,956,884-32,957,081	8
		ZNF396-R4	TCCCCTCCCCTACCTACCCCTAAA
		ZNF396 S4	CCCCCACCATTCCCAACCTAAAAAA
	DNMT1	DNMT1 F2	GGGAAGGTTAGTGTGGGTAT	Chr 19: 10,305,529-10,305,718	5
		DNMT1 R2	Bio-CTCCCTTTAATACATCCCCTCCT
		DNMT1 S2	GGGTATTAGGGTTGGG
	MIR512	MIR512-1(2) F	GGGGTATAGTGGGGGATATATATTGA	Chr 19: 54,151,379-54,151,558	4
		MIR512-1(2) R	Bio-ACCACCTAAAACCAACATCTTAAT
		MIR-512 S	GGGGGATATATATTGATTTG
Ubiquitous DMRs	PPIEL	PPIEL F	Bio-GTTTAGGATGAGTAGGGTTATGGG	Chr 1: 40,025,199-40,025,410	5
		PPIEL R	ACCCCTTCTTTCCTTAATCT
		PPIEL S	CTAATACCCAATAAAATAAAACAC
	ARHI-CG1	ARHI-CG1 F	AACTCCCTCTAACTTCTTTCTCCCTTACCT	Chr 1: 68,517,391-68,517,532	4
		ARHI-CG1 R	Bio-GTTTATAGGGTATTGTTGTTAAAATTTGT
		ARHI-CG1 S	CTTTCTCCCTTACCTAT
	ARHI-CG2	ARHI-CG2 F	TGGATTAGTTTTTAGATTGTTGTAGATGT	Chr 1: 68,516,310-68,516,506	3
		ARHI-CG2 R	Bio-CCCCAAAAACTCACTCCTCC
		ARHI-CG2 S	GGTTAGTTTTTTATAGTTGGT
	ARHI-CG3	ARHI-CG3 F	AGTTTTGGTTTTAAGGAATAGAAGT	Chr 1: 68,512,743-68,512,968	5
		ARHI-CG3 R	Bio-AACCCAACAACTAACAATAAATATTTTCA
		ARHI-CG3 S	AAGTTTTATAGGAAGATTAGAG
	ZDBF2	ZDBF2 F	GGTTTTAAATGATTTTGGGTAGTTTG	Chr 2: 207,125,719-207,125,922	3
		ZDBF2 R	Bio-CCCCTAATAACTTTATCTAACTTCTCT
		ZDBF2 S	GATTTTGGGTAGTTTGG
	NAP1L5	NAP1L5 F	AGGGTAGTAATAGGAGGAATTTGGTGTAGT	Chr 4: 89,618,741-89,619,129	4
		NAP1L5 R	Bio-AAACTCCTCAACCATCTAACCAACC
		NAP1L5 S	GGGAGTTTTTTTAGATTT
	FAM50B	FAM50B F	GGGTTTTGAGGAGAGTGTTAGG	Chr 6: 3,849,403-3,849,577	3
		FAM50B R	Bio-ACCAAAAACCCCTCCTCCAAAATC
		FAM50B S	GGAAATAGGAAGTGGAG
	PLAGL1	ZAC F	ACCTTAACTTTACCCCCAC	Chr 6: 144,329,449-144,329,712	7
		ZAC R	Bio-GGTTGAATGATAAATGGTAGATGT
		ZAC S	AACCTCCTCCTACCA
	GRB10	GRB10 F	GTTAGGTTTTGGAGTATAATAGGAATT	Chr 7: 50,850,565-50,850,684	6
		GRB10 R	Bio-AATTACCATAAAAACCAAAAATCC
		GRB10 S	GAATTTTAGGATTAAATTTATGTGA
	PEG10	PEG10 F	TTGGTTTAGGTGTGGGATTTT	Chr 7: 94,285,838-94,285,989	5
		PEG10 R	Bio-AAACATTCTAAAATACTACTCCATCTC
		PEG10 S	AGGTGTGGGATTTTATTT
	PEG1 (MEST)	PEG1 F	GTGGTTAGGAGTTTGGTATGTTGA	Chr 7: 130,131,180-130,131,335	6
		PEG1 R	Bio-AAACCCACCACCAAACTAAT
		PEG1 S	GTTGTTGTAAAGGAAATTT
	HTR5A	HTR5A F	TTGAGGGTAGAGAGGAGTGTTAGGTAA	Chr 7: 154,863,166-154,863,360	6
		HTR5A R	Bio-AAATACCCACCTCCACAACTTC
		HTR5A S	AGGAGTGTTAGGTAAG
	TRAPPC9	TRAPPC9 F	Bio-TTTTGTTGGTAGGGTTGTGT	Chr 8: 141,110,726-141,110,896	4
		TRAPPC9 R	TCATCCTCAAAACCCTATCACC
		TRAPPC9 S	AAACCTAAATACAAAATCC
	INPP5F-V2	INPP5F-V2 3 F	AGGTTGGGTGTAGGTAGT	Chr 10: 121,578,255-121,578,474	6
		INPP5F-V2 3 R	Bio-ATATAACCCCACAAAAACTTTAACCAT
		INPP5F-V2 3 S	AGGTAGTTGTTTGAGT
	H19-promoter	H19-Promoter F	GTTTGGGAGAGTTTGTGAGG	Chr 11: 2,019,579-2,019,782	4
		H19-Promoter R	Bio-CCCCAAACCCATTCCCATCCAATTAAC
		H19-Promoter S	GTTTATAGTTTGTTAGTAGAGTG
	ICR1 (CTS6 downstream)	H19DMR F	TGGGTATTTTTGGAGGTTTTTTT	Chr 11: 2,021,076-2,021,291	4
		H19DMR R	Bio-ATAAATATCCTATTCCCAAATAA
		H19DMR S	GTTTYGGGTTATTTAAGTTA
	IGF2-DMR2	IGF2-DMR2 F	Bio-GGTTTTGGGTGGGTAGAGT	Chr 11: 2,154,264-2,154,445	5
		IGF2-DMR2 R	CCCCAAATACCCCCTAAACAAATTCTTC
		IGF2-DMR2 S	CCTACCTACCCTCCT
	IGF2-DMR0	IGF2-DMR0 F	TGAGGATGGGTTTTTGTTTGGTAT	Chr 11: 2,169,328-2,169,582	3
		IGF2-DMR0 R	Bio-TCCTCAATCCACCCAAAATAATAT
		IGF2-DMR0 S	AAAAGTTATTGGATATATAGT
	ICR2	KvDMR1 F	AGGGAAGTTTTAGGGTGTGAATTTTTAGAG	Chr 11: 2,721,925-2,722,179	6
		KvDMR1 R	Bio-CCAAACCACCCACCTAACAAAAAAC
		KvDMR1 S	TGGTAATGTTTGGTATTT
	RB1	RB1 F	GGTAGGGTAGTTTTGGAAATGTTTAAG	Chr 13: 48,893,137-48,893,329	6
		RB1 R	Bio-AACCACAAACCCTTACCC
		RB1 S	AGTTTTGGAAATGTTTAAGAT
	MEG3	MEG3-CG7 F	GTTAGGTAGGGTGAATTTAGGTATAATGTGTG	Chr 14: 101,291,957-101,292,195	7
		MEG3-CG7 R	Bio-AACAACCTCTAACTTACATCTAAAAACCAATT
		MEG3-CG7 S	ATGGTTAAGGTGGGGTTG
	MEG8	MEG8 F	GAGGGGGATAGTTAAGAGGGA	Chr 14: 101,370,914-101,371,120	7
		MEG8 R	Bio-ACAACTCCCCCAACCTACTACATTACA
		MEG8 S	TTGGTAGAGGAGTTTTTAATTG
	SNRPN	SNRPN F	GGGAGGGAGTTGGGATTTTTG	Chr 15: 25,200,010-25,200,229	7
		SNRPN R	Bio-AAACCACCCACACAACTAACCTTACCC
		SNRPN S	AGTTGGGATTTTTGTATTG
	IGF1R	IGF1R F	Bio-TAAGGAGGGGTTGGTTGGAG	Chr 15: 99,408,660-99,408,803	6
		IGF1R R	AACCCCACTCCCTTTTCTAT
		IGF1R S	CCCAACCTAACCTAAAACCAC
	ZNF597 (3')	ZNF597(2) F	ATGTAGTGGATATGGTTAGGTATATG	Chr 16: 3,481,837-3,482,055	5
		ZNF597(2) R	Bio-ATCTCCAACTTAACCACCAACTA
		ZNF597(2) S	ATAGTTTATTTGTTTTAGGAATG
	ZNF597 (TSS)	ZNF597 F	GGAGGGGGTTAGGTAGAG	Chr 16: 3,493,057-3,493,238	5
		ZNF597 R	Bio-ATCCCTTTAAAAACTATTCTCTCC
		ZNF597 S	AGGTATTTAGATTTATTTGGGTT
	ZNF331 (pro)	ZNF331 F	Bio-AGGGATTAGGAAGGGTTTAGT	Chr 19: 54,040,781-54,040,930	5
		ZNF331 R	CCCAAACCCCCTATTCCAACATACAAC
		ZNF331 S	CCCAAACAAAAACCTC
	ZNF331 (int)	ZNF331(2) F	GTTGGGTGAGGGAGGTTTT	Chr 19: 54,057,715-54,057,885	5
		ZNF331(2) R	Bio-CCCCATCACCCCCAATAA
		ZNF331(2) S	GGTGAGGGAGGTTTTTT
	PEG3	PEG3 F	GGTGGTTTTAGGTTAGTTAGAAAGG	Chr 19: 57,351,615-57,351,756	5
		PEG3 R	Bio-ACCAAACTATAAATAATTAATACCTTTT
		PEG3 S	AGATTTTGTAGTAGTTTTTTAGATT
	NNAT	NNAT F	GGGGAGAGGAAGATTGAGGT	Chr 20: 36,148,854-36,149,226	4
		NNAT R	Bio-ACCCCTTTCAAAAACTTTAACAT
		NNAT S	ATTTTTAAGTATATTTTAATTATT
	L3MBTL	L3MBTL-CG3 F	TATGAGGAGAAGAGAGGGTTATGGTAT	Chr 20: 42,143,184-42,143,453	5
		L3MBTL-CG3 R	Bio-AAAACCCAACTCAAAACCTAAAAAAC
		L3MBTL-CG3 S	GGGAGTAGTAATTTTTAGATTTTTT
	NESP55	NESP55 F	TTTTTTTTGGGGTTTTGGGGTTTTT	Chr 20: 57,415,431-57,415,733	7
		NESP55 R	Bio-AACAAACCTTAAACTATCCCTCCCC
		NESP55 S	TGGAGTGTTTGGGTATTA
	NESPAS-GNASXL	NESPAS-GNASXL F	GGATATGGGTGGGAGGTTTAA	Chr 20: 57,425,784-57,425,979	5
		NESPAS-GNASXL R	Bio-CCCTAAAACCCCACCTCTC
		NESPAS-GNASXL S	GGGTGGGAGGTTTAATA
	GNASXL	GNASXL F	ATGAAGGGGTGGTTAGTAG	Chr 20: 57,430,017-57,430,249	6
		GNASXL R	Bio-CTCCCCCAAAAATACCTTCTTAACCTT
		GNASXL S	GGATGTTTTAGTTGGTTTTAGTA
	GNAS1A	GNAS 1A F	TGTTGAAGATGGTTATGAAGTTTAAAGTT	Chr 20: 57,464,937-57,465,425	8
		GNAS 1A R	Bio-TATCCCAATCAACCCAAACCCTACTC
		GNAS 1A S	AAGTTTAGGAGGAGGTT
	WRB	WRB F	TTGGAGGGGGTTGAGGGTTTA	Chr 21: 40,757,580-40,757,749	5
		WRB R	Bio-TACCAATCCTAAAACACCTATACAATAC
		WRB S	GGGTTGAGGGTTTAT
SNP genotyping	rs937652 (MCCC1 exon 1)	MCCC1-001 exon1 F2	TTGATCCCTTTGGGCTTCCC
		MCCC1-001 exon1 R2	TTGCCTTAGTCAGAGCAGGC
	rs4945755 (AIM1 exon 1)	AIM1-e1F	CCACGAACAGGAGGCTTTCC
		AIM1-e1R	CCCAGTCACCGCAATCTTCC
		AIM1-e1 R seq (seqence primer)	TTGTGCCCCCTCAGTCTTAC
	rs1159148 (AIM1 exon 2)	AIM1 e2F	TCCTGCTTTTTCCTCACAGC
		AIM1 e2R	CCGAGACGGTAACTTTGGTT
	rs2348049 (AGBL3 exon 4)	AGBL3-202 exon4 F2	CTTTTGGCTACTGTGAAGAT
		AGBL3-202 exon4 R2	CCAGAAGAAGAGACACCATA
	rs7852293 (GLIS3 exon 1)	GLIS3-008 exon1 F	GCCCTGATTGTGTACCCCTC
		GLIS3-008 exon1 R	CCAGGACGAGGATGAACAGG
	rs2228611 (DNMT1 exon 17)	DNMT1 e17F	CATTCTCTCATTGCCTCGTG
		DNMT1 e17R	GGCTCTTGCTATGTTGTCCA
RT-PCR	MCCC1	MCCC1 RT-F	CAAAGGTAGGCTCAGGCTCC
		MCCC1 RT-R	GATGCCACCGGTTCCTCTC
	AIM1 (rs4945755)	AIM1 RT-F	TGATTTGCCAGGTGAGCCTC
		AIM1 RT-R	CTGGGAGTAATCACGACCGG
	AIM1 (rs1159148)	AIM1 RT-F3	TCCATTTAGCCAGCCAGTTCA
		AIM1 RT-R3	TGGGGACTGTTTGGCATTACT
		AIM1 RT-F2 (sequence primer)	GCCAGTTCACAAAGGCAACA
	AGBL3	AGBL3 RT-F3	TCAGTGATGAAGATGAATCGGATG
		AGBL3 RT-R3	GAAGACGTGGCACCCATCTC
	GLIS3	GLIS3 RT-F	CCGTTTGGATGGGGGTTTTC
		GLIS3 RT-R	AGCCAGGTAACCGGGATTTC
		GLIS3-008 e1 RT-R (sequence primer)	GGATGGGGGTTTTCATTTCC
	DNMT1	DNMT1 RT-F	TAAGCACGGTCACCTGTGTC
		DNMT1 RT-R	CGATGAGGGCCTTTTCACCT
Bio-, biotinylated primer; DMRs, differentially methylated regions; F, forward primer; R, reverse primer; RT-PCR, reverse-transcription polymerase chain reaction; S, sequence primer; SNP, single-nucleotide polymorphism
